# Supplementary material for: KRAS Mutations in Colorectal Adenocarcinoma: Incidence and Association with Histological Features with Particular Reference to Gly12Asp in a Multicenter GIPAD Real-World Study
Source: Cancers (Basel). 2025 Aug 22;17(17):2721. doi: 10.3390/cancers17172721 (PMC12427293; doi:10.3390/cancers17172721)
Supplement: Supplementary file 1 [file cancers-17-02721-s001.zip]

Archive with 1 entries (1 files):
- cancers-3700154-supplementary.pdf
